# Supplementary material for: Design and Synthesis of Phthalocyanine-Sensitized Titanium Dioxide Photocatalysts: A Dual-Pathway Study
Source: Materials (Basel). 2025 Jan 5;18(1):202. doi: 10.3390/ma18010202 (PMC11722483; doi:10.3390/ma18010202)
Supplement: Supplementary file 1 [file materials-18-00202-s001.zip]

Archive with 1 entries (1 files):
- materials-3400313-supplementary.pdf
